# Supplementary material for: Hydrocarbon bio-jet fuel from bioconversion of poplar biomass: techno-economic assessment
Source: Biotechnol Biofuels. 2016 Jun 23;9:141. doi: 10.1186/s13068-016-0545-7 (PMC5467060; doi:10.1186/s13068-016-0545-7)
Supplement: Supplementary file 1 — Additional file 1. Temperature and pressure of major unit operations from Aspen modeling, and the capital scaling factor. [file 13068_2016_545_MOESM1_ESM.xlsx]

## Sheet: Sheet1
Additional file 1: Temperature and pressure of major unit operations from Aspen modeling, and the capital scaling factor
Unit operation	Operating temperature	Operating pressure	Scaling factor of column, reactor, or primary piece of equipment
Pretreatment	200 ºC	1530 kPa	0.6 [18]
Hydrolysis	50 ºC	100 kPa	0.7 [18]
Liquid/solid separation	50 ºC	100 kPa	0.7 [18]
Fermentor	58 ºC	100 kPa	1 [18]
Reactive distillation	105 ºC	150 kPa	0.6 [18]
Ethyl acetate hydrotreatment	350 ºC	3450 kPa	0.68 [47]
Ethanol dehydration to ethylene	375 ºC	450 kPa	0.68 [47]
Oligomerization	200 ºC	3450 kPa	0.68 [47]
Hydrocarbon hydrotreatment	370 ºC	3450 kPa	0.68 [47]
